# Supplementary material for: Modulatory Effects of Estradiol and Its Mixtures with Ligands of GPER and PPAR on MAPK and PI3K/Akt Signaling Pathways and Tumorigenic Factors in Mouse Testis Explants and Mouse Tumor Leydig Cells
Source: Biomedicines. 2022 Jun 12;10(6):1390. doi: 10.3390/biomedicines10061390 (PMC9219706; doi:10.3390/biomedicines10061390)
Supplement: Supplementary file 1 [file biomedicines-10-01390-s001.zip]

Archive with 1 entries (1 files):
- biomedicines-1727405-supplementary.pdf
